# Supplementary material for: Comparative Transcriptome Analysis Reveals Inhibitory Roles of Strigolactone in Axillary Bud Outgrowth in Ratoon Rice
Source: Plants (Basel). 2024 Mar 21;13(6):899. doi: 10.3390/plants13060899 (PMC10975295; doi:10.3390/plants13060899)
Supplement: Supplementary file 1 [file plants-13-00899-s001.zip]

Archive with 2 entries (2 files):
- plants-2877912-Supplementary Figures3.1.pdf
- plants-2877912-Table S1.3.2.xlsx
